# Supplementary material for: Novel Flow Cytometry Method Detecting Complement C1q Bound to Blood Type A/B IgG Antibody for Preventing Severe Antibody-Mediated Rejection in ABO-Incompatible Kidney Transplantation
Source: Antibodies (Basel). 2024 Aug 1;13(3):62. doi: 10.3390/antib13030062 (PMC11348181; doi:10.3390/antib13030062)
Supplement: Supplementary file 1 [file antibodies-13-00062-s001.zip]

Archive with 15 entries (15 files):
- SupplementaryFigureS1.png
- SupplementaryFigureS10shifted.png
- SupplementaryFigureS11shifted.png
- SupplementaryFigureS12shifted.png
- SupplementaryFigureS13shifted.png
- SupplementaryFigureS2new.png
- SupplementaryFigureS3shifted.png
- SupplementaryFigureS4shifted.png
- SupplementaryFigureS5shifted.png
- SupplementaryFigureS6shifted.png
- SupplementaryFigureS7shifted.png
- SupplementaryFigureS8shifted.png
- SupplementaryFigureS9shifted.png
- SupplementaryTableS1.xlsx
- SupplementaryTableS2.xlsx
