# Supplementary material for: Novel Flow Cytometry Method Detecting Complement C1q Bound to Blood Type A/B IgG Antibody for Preventing Severe Antibody-Mediated Rejection in ABO-Incompatible Kidney Transplantation
Source: Antibodies (Basel). 2024 Aug 1;13(3):62. doi: 10.3390/antib13030062 (PMC11348181; doi:10.3390/antib13030062)
Supplement: Supplementary file 1 [file antibodies-13-00062-s001.zip › SupplementaryTableS1.xlsx]

## Sheet: Sheet1
Patient Characteristics							Preoperative Immunological test								FCM test						Induction			Rejection					Treatemtn				Prognosis
No	Dmale	Dage	Doblood	RMale	Rage	Reblood	CDC-T	CDC-Bw	CDC-Bc	FCXM-T	FCXM-B	PRA class I	PRA class 2	DSA	POD	FCMIgGPre	FCMC1qPre	POD	FCMIgGPost	FCMC1qPost	BXM	RXM	ATG	AR	sAR	BPAR	AMR	TMR	SteroidPulse	PlasmaPheresis	γGlobuin	ATG	Nadir Cr	Apex Cr	Cr at discharge	Consequence of Rejection	Comment for Cr elevation
1	1	67	A	0	60	B	0	0	0	0	0	0	0	0	-2	64	66	4	64	41.7	1	1	0	1	0	1	1	0	-	-	-	-	-	-	-	Graftectomy during KTx
2	0	65	B	1	65	A	0	0	0	0	0	0	0	0	-2	8	0.3	10	8	70	1	1	0	1	0	1	1	0	1	1	0	1	1.41	4.93	2.35	Recovered
3	0	50	AB	1	50	B	0	0	0	0	0	0	0	0	-4	16	1.1	9	1024	1.4	1	1	1	1	0	1	1	0	1	1	1	0	0.94	4.7	1.74	Recovered
4	0	77	AB	1	54	A	0	0	0	0	0	0	0	0	-2	1	0.83	4	1	0.84	1	0	0	1	0	-	0.5	0	1	1	1	0	-	-	-	Graft Loss at POD11
5	0	61	AB	1	30	B	0	1	1	0	1	0	1	1	-2	1	0.77	4	2	0.64	1	1	1	1	0	-	0.5	0	1	0	1	0	1.23	2.32	1.32	Recovered
6	1	47	B	0	17	O	0	0	0	0	0	0	0	0	-2	8	3.31	4	1	1.03	1	1	1	1	0	-	0.5	0	1	1	1	0	2.16	2.6	0.77	Recovered	s/o Recurrence of aHUS
7	1	58	A	1	25	B	0	0	0	0	0	0	0	0	-2	1	0.41	4	1	0.83	1	1	0	1	0	-	0.5	0	1	1	1	0	2.49	2.8	1.58	Recovered	s/o Recurrence of FSGS
8	0	44	A	1	58	O	0	0	0	0	0	0	0	0	-2	64	8.58	4	32	0.71	1	1	1	1	0	0	0	0.5	1	1	1	0	1.42	2.83	1.83	Recovered
9	0	50	A	1	51	O	0	0	0	0	0	0	0	0	-2	8	1.66	5	4	0.78	1	1	0	1	0	-	0	0.5	1	1	0	1	3.22	4.04	1.96	Recovered
10	1	71	A	0	44	O	0	0	0	0	0	0	0	0	-6	64	14.2	4	8	0.2	1	1	0	0	1	-	-	-	1	0	0	0	0.75	1.25	0.96	Recovered
11	0	71	AB	0	41	A	0	0	0	0	0	0	0	0	-2	1	1.19	6	1	0.86	1	1	0	0	1	-	-	-	1	0	0	0	1.21	2.32	1.14	Recovered
12	0	63	A	1	65	B	0	0	0	0	0	0	0	0	0	1	0.4	4	1	0.54	1	1	0	0	1	-	-	-	1	0	0	0	1.62	2.6	1.67	Recovered
13	0	79	AB	1	47	A	0	0	0	0	0	0	0	0	-2	1	0.89	6	2	1.07	1	1	0	0	1	-	-	-	1	0	0	0	1.39	2.49	1.64	Recovered
14	0	65	B	1	70	A	0	0	0	0	0	0	0	0	-1	1	0.91	7	1	1.01	1	1	0	0	1	-	-	-	1	0	0	0	1.34	2.56	2.14	Recovered
15	0	69	AB	1	41	B	0	0	0	0	0	0	0	0	-2	1	0.42	4	1	0.45	1	1	0	0	1	0	-	-	1	0	0	0	2.01	2.41	2.41	Recovered
16	1	53	B	1	55	O	0	0	0	0	0	1	0	1	0	1	0.64	5	1	0.72	1	1	1	0	1	0	-	-	1	0	0	0	1.11	1.6	1.15	Recovered
17	0	63	B	1	65	O	0	0	0	0	0	0	0	0	-6	64	88.9	4	8	0.4	1	1	0	0	0	0	0	0	0	0	0	0	1.29	1.71	1.46	No rejection	Toxicity of Tactolimus
18	0	72	B	1	77	O	0	0	0	0	0	0	0	0	0	32	19	6	8	1.43	1	1	0	0	0	-	0	0	0	0	0	0	1.02	1.17	1.12	No rejection
19	0	56	A	0	23	O	0	0	0	0	0	0	0	0	-1	2	1.08	4	1	0.87	1	1	0	0	0	-	0	0	0	0	0	0	0.91	1	1	No rejection
20	1	78	A	1	41	B	0	0	0	0	0	0	1	1	-1	4	1.29	4	2	0.99	1	1	1	0	0	-	0	0	0	0	0	0	1.38	1.41	1.41	No rejection
21	1	56	A	0	46	B	0	0	0	0	0	0	0	0	-2	1	0.66	4	1	1.02	1	1	0	0	0	-	0	0	0	0	0	0	1.05	1.12	1.08	No rejection
22	0	59	B	1	61	A	0	0	0	0	0	0	0	0	-2	1	1.21	4	1	0.85	1	1	0	0	0	-	0	0	0	0	0	0	0.95	1.07	1.07	No rejection
23	0	68	A	0	37	O	0	0	0	0	0	0	0	0	-2	16	8.9	4	2	1.54	1	1	0	0	0	-	0	0	0	0	0	0	0,96	1.03	0.99	No rejection
24	0	58	A	1	59	O	0	0	0	0	0	0	0	0	-2	16	7.8	4	8	0.65	1	1	0	0	0	-	0	0	0	0	0	0	0.99	1.11	0.79	No rejection
25	0	52	B	1	54	A	0	0	0	0	0	0	0	0	-2	1	0.75	4	1	0.88	1	1	0	0	0	-	0	0	0	0	0	0	1.05	1.16	1.09	No rejection
26	1	49	B	0	44	O	0	1	1	1	1	1	0	1	-1	1	0.82	4	1	1.21	1	1	1	0	0	-	0	0	0	0	0	0	0.66	0.77	0.72	No rejection
27	0	63	B	1	40	O	0	0	0	0	0	0	0	0	-1	2	1.2	3	1	1.06	1	1	0	0	0	-	0	0	0	0	0	0	1.18	1.25	1.18	No rejection
28	0	41	A	1	55	O	0	0	0	0	0	0	0	0	-2	16	3.13	4	1	0.89	1	1	0	0	0	-	0	0	0	0	0	0	1.39	1.45	1.37	No rejection
29	0	52	A	1	52	B	0	0	0	0	0	0	0	0	-2	1	0.92	4	1	0.7	1	1	0	0	0	-	0	0	0	0	0	0	1.21	1.52	1.4	No rejection	Toxicity of Tactolimus
30	0	57	B	1	61	A	0	0	0	0	0	0	0	0	-2	1	1.46	5	1	0.82	1	1	0	0	0	-	0	0	0	0	0	0	1.33	1.47	1.28	No rejection
31	0	56	B	0	32	O	0	0	0	0	0	0	0	0	-2	1	0.62	4	1	0.74	1	1	0	0	0	-	0	0	0	0	0	0	0.73	0.85	0.92	No rejection
32	0	67	A	1	41	O	0	0	0	0	0	0	0	0	-14	32	7.17	3	2	0.64	1	1	0	0	0	-	0	0	0	0	0	0	1.31	1.57	1.57	No rejection
33	0	75	A	1	47	O	0	0	0	0	0	0	0	0	-1	8	0.67	4	16	1.11	1	1	0	0	0	-	0	0	0	0	0	0	0.87	1	1.07	No rejection
34	0	64	AB	1	67	B	0	0	1	0	0	1	0	0	-2	1	0.6	4	1	0.76	1	1	0	0	0	-	0	0	0	0	0	0	1.13	1.24	1.29	No rejection
35	1	53	A	0	48	B	0	0	0	0	0	0	0	0	-2	4	0.76	4	1	0.67	1	1	0	0	0	-	0	0	0	0	0	0	0.78	0.87	0.89	No rejection
36	0	63	B	1	38	O	0	0	0	0	0	0	0	0	0	16	2.69	5	8	1.15	1	1	0	0	0	-	0	0	0	0	0	0	1.41	2.05	1.51	No rejection	Urinary Retention
37	0	51	A	1	52	B	0	0	0	0	0	0	0	0	0	1	0.63	4	1	0.64	1	1	0	0	0	-	0	0	0	0	0	0	1.57	1.66	1.66	No rejection
38	0	51	A	1	49	O	0	0	0	0	0	0	0	0	0	8	0.93	4	2	0.8	1	1	0	0	0	-	0	0	0	0	0	0	1.27	1.51	1.48	No rejection	Toxicity of Tactolimus
39	0	66	B	1	68	A	0	0	0	0	0	0	0	0	0	4	1.26	6	2	0.89	1	1	0	0	0	-	0	0	0	0	0	0	0.71	0.89	0.9	No rejection	Toxicity of Tactolimus
40	1	68	B	1	37	O	0	0	0	1	1	1	1	1	0	1	0.5	4	1	0.64	0	0	1	0	0	-	0	0	0	0	0	0	0.98	1.4	1.24	No rejection	Toxicity of Tactolimus
41	0	71	AB	1	48	B	0	0	0	0	0	0	0	0	0	1	0.5	4	1	0.62	1	1	0	0	0	0	0	0	1	0	0	0	2.23	2.43	2.22	No rejection
42	0	54	A	1	60	O	0	0	0	1	1	0	0	0	0	8	7.94	4	16	0.83	1	1	1	0	0	-	0	0	0	0	0	0	1.32	1.67	1.43	No rejection	Toxicity of Tactolimus
43	0	61	B	1	62	A	0	0	0	0	0	0	0	0	-1	1	0.71	4	1	1.08	1	1	0	0	0	-	0	0	0	0	0	0	0.91	1	1.08	No rejection
44	1	49	AB	1	22	B	0	0	0	0	0	0	0	0	-2	1	0.56	4	2	0.5	1	1	0	0	0	-	0	0	0	0	0	0	1.57	1.64	1.61	No rejection
45	1	66	A	0	64	O	0	1	1	1	1	1	1	1	0	16	4.48	4	2	0.6	1	1	1	0	0	-	0	0	0	0	0	0	0.62	0.81	0.74	No rejection	Toxicity of Tactolimus
46	0	54	B	0	20	O	0	0	0	0	0	0	0	0	0	8	1.05	5	1	1.28	1	1	0	0	0	-	0	0	0	0	0	0	0.79	0.91	0.81	No rejection
47	1	64	B	0	64	O	0	0	0	0	0	0	0	0	-2	1	0.92	5	1	1.1	1	1	0	0	0	-	0	0	0	0	0	0	1.03	1.8	1	No rejection	Infectious diarrhea
48	0	60	AB	1	38	B	0	0	0	0	0	0	0	0	0	1	0.59	5	1	0.57	1	1	0	0	0	-	0	0	0	0	0	0	1.97	2.1	1.91	No rejection
49	0	47	A	1	64	B	0	0	0	0	0	0	0	0	-1	1	0.36	7	1	0.46	1	1	0	0	0	-	0	0	0	0	0	0	0.8	0.85	0.85	No rejection
50	1	66	A	0	66	O	0	0	0	0	0	0	0	0	-1	4	1.01	5	2	0.57	1	1	0	0	0	-	0	0	0	0	0	0	0.82	0.96	0.94	No rejection
51	1	56	AB	0	54	A	0	0	0	0	0	0	0	0	0	1	0.86	18	1	0.89	1	1	0	0	0	-	0	0	0	0	0	0	0.64	0.79	0.84	No rejection	Toxicity of Tactolimus
52	0	68	AB	0	39	B	0	0	0	0	0	0	0	0	-1	1	0.51	6	1	0.6	1	1	0	0	0	-	0	0	0	0	0	0	0.91	1.06	1.06	No rejection
53	0	67	B	1	65	A	0	0	0	0	0	0	0	0	-1	1	0.9	6	1	1.03	1	1	0	0	0	-	0	0	0	0	0	0	1.01	1.06	1.06	No rejection
54	1	63	A	0	61	O	0	0	0	0	0	0	0	0	-2	2	6.72	5	1	1	1	1	0	0	0	-	0	0	0	0	0	0	0.6	0.78	0.74	No rejection	Fever
55	1	40	AB	1	35	B	0	0	0	0	0	0	0	0	-1	1	0.5	6	1	0.5	1	1	0	0	0	-	0	0	0	0	0	0	0.99	1.22	1.32	No rejection	Toxicity of Tactolimus
56	0	55	AB	0	35	A	0	0	1	0	0	0	0	0	-1	1	0.98	7	1	1.22	1	1	0	0	0	-	0	0	0	0	0	0	0.95	1.11	1.06	No rejection
57	1	68	B	1	38	A	0	0	0	0	0	0	0	0	0	1	0.88	5	1	0.95	1	1	0	0	0	-	0	0	0	0	0	0	1.45	1.63	1.78	No rejection
58	0	64	B	1	66	A	0	0	0	0	0	0	0	0	0	4	0.89	5	2	0.88	1	1	0	0	0	-	0	0	0	0	0	0	1.1	1.29	1.37	No rejection
59	1	63	A	1	36	O	0	0	0	0	0	0	0	0	0	8	6.59	7	4	0.58	1	1	0	0	0	0	0	0	0	0	0	0	1.73	3.93	2.1	No rejection	Reflex Nephropathy
60	1	68	A	1	45	B	0	0	0	0	0	0	0	0	0	2	2.23	7	8	3.96	1	0	0	0	0	-	0	0	0	0	0	0	1.01	1.19	1.08	No rejection
61	0	64	AB	0	37	B	0	0	0	0	0	0	0	0	-2	1	0.5	7	1	0.41	1	1	0	0	0	-	0	0	0	0	0	0	1.1	1.18	1.27	No rejection
62	0	74	B	0	43	A	0	0	1	0	0	0	0	0	0	1	1.07	11	1	0.78	1	1	0	0	0	-	0	0	0	0	0	0	1.14	1.25	1.17	No rejection
