# Supplementary material for: Novel Flow Cytometry Method Detecting Complement C1q Bound to Blood Type A/B IgG Antibody for Preventing Severe Antibody-Mediated Rejection in ABO-Incompatible Kidney Transplantation
Source: Antibodies (Basel). 2024 Aug 1;13(3):62. doi: 10.3390/antib13030062 (PMC11348181; doi:10.3390/antib13030062)
Supplement: Supplementary file 1 [file antibodies-13-00062-s001.zip › SupplementaryTableS2.xlsx]

## Sheet: Sheet1
Variable	Rejection Certain Group (N=9)		Rejection Suspected Group (N=7)		No-Rejection Group (N=46)		p-value
Continuous variables	Average	Range	Average	Range	Average	Range
Donor Age	57.67 ± 10.86	44 〜 77	67.29 ± 8.118	53 〜 79	60.43 ± 8.594	40 〜 78	0.08184
Recipient Age	45.56 ± 17.11	17 〜 65	51.86 ± 11.78	41 〜 70	49.04 ± 13.7	20 〜 77	0.261293
Dialysis Period (yr)	6.253 ± 7.568	0.014 〜 23.869	6.778 ± 10.6	0.014 〜 22.587	4.386 ± 6.435	0.008 〜 29.629	0.47668
HLA A locus AA mismatch	13.67 ± 10.52	0 〜 34	20.29 ± 7.017	10 〜 32	11.65 ± 11.14	0 〜 34	0.159661
HLA B locus AA mismatch	12.78 ± 4.466	7 〜 21	12.86 ± 3.485	8 〜 18	10.43 ± 6.702	0 〜 23	0.473544
HLA DR locus AA mismatch	10. ± 8.246	0 〜 19	11.71 ± 6.701	3 〜 24	11.13 ± 7.779	0 〜 25	0.0241694
HLA AminoAcid mismatch	36.44 ± 16.83	10 〜 60	44.86 ± 12.23	32 〜 67	33.22 ± 18.35	0 〜 76	0.202034
FCM-IgG before KTx (2^n)	19. ± 25.97	1 〜 64	10. ± 23.81	1 〜 64	5.478 ± 7.664	1 〜 32	0.102689
FCM-C1q before KTx (%)	9.218 ± 21.45	0.3 〜 66	2.664 ± 5.095	0.4 〜 14.2	3.589 ± 9.704	0.36 〜 64.9	0.356972
POD of FCM test before KTx	-2.222 ± 0.667	-4 〜 -2	-1.857 ± 2.035	-6 〜 0	-1.217 ± 2.107	-14 〜 0	0.0035845
FCM-IgG after KTx (2^n)	126.3 ± 337.3	1 〜 1024	2.143 ± 2.61	1 〜 8	2.674 ± 3.603	1 〜 16	0.0616951
FCM-C1q after KTx (%)	13.1 ± 25.25	0.64 〜 70	0.693 ± 0.315	0.2 〜 1.07	0.914 ± 0.526	0.41 〜 3.96	0.200792
POD of FCM test after KTx	5.333 ± 2.398	4 〜 10	5.143 ± 1.215	4 〜 7	5.152 ± 2.403	3 〜 18	0.224086
Discrete variables	Count	Rate (%)	Count	Rate (%)	Count	Rate (%)
Donor Gender (M / F)	3 / 6	33.3% / 66.7%	2 / 5	28.6% / 71.4%	15 / 31	32.6% / 67.4%	1
Recipient Gender (M / F)	7 / 2	77.8% / 22.2%	5 / 2	71.4% / 28.6%	30 / 16	65.2% / 34.8%	0.902
Spousal Donor	5	0.556	2	0.286	25	0.544	0.452
CDC T cell	0	0	0	0	0	0	1
CDC B cell warm	1	0.111	0	0	2	0.044	0.599
CDC B cell cold	1	0.111	0	0	5	0.109	1
FCXM T cell	0	0	0	0	4	0.087	1
FCXM B cell	1	0.111	0	0	4	0.087	1
PRA Class 1	0	0	1	0.143	4	0.087	0.561
PRA Class 2	1	0.111	0	0	3	0.065	0.707
Donor Specific Antibody (DSA)	1	0.111	1	0.143	4	0.087	0.799
Induction with Basiliximab	9	1	7	1	45	0.978	1
Induction with Retuximab	8	0.889	7	1	44	0.957	0.599
Induction with ATG	5	0.556	2	0.286	25	0.544	0.452
